# Supplementary material for: Induction of lysosomal exocytosis and biogenesis via TRPML1 activation for the treatment of uranium-induced nephrotoxicity
Source: Nat Commun. 2023 Jul 6;14:3997. doi: 10.1038/s41467-023-39716-7 (PMC10326073; doi:10.1038/s41467-023-39716-7)
Supplement: Supplementary file 4 — Source Data [file 41467_2023_39716_MOESM4_ESM.xlsx]

## Sheet: Figure 1b
U content of kidney (μg/g of tissue)
U exposure 0.4 mg/kg			U exposure 2.0 mg/kg			U exposure 80 μg/kg/d x5d
vehicle	400μg/kg ML-SA1	800μg/kg ML-SA1	vehicle	400μg/kg ML-SA1	800μg/kg ML-SA1	vehicle	400μg/kg ML-SA1	800μg/kg ML-SA1
3.38807	1.82753	1.94553	15.4749	8.80515	9.6448	2.98994	2.0003	1.93995
4.35699	0.906031	2.4146	36.7515	11.6607	7.77553	2.3285	2.09433	1.6092
2.73351	0.886711	1.97223	13.7067	9.29757	11.5112	2.89646	1.72752	1.38619
3.58967	2.18419	1.7267	30.5669	14.3556	11.974	2.76602	1.58633	2.21948
4.27918	1.49209	3.05386	31.9985	9.48693	10.5434
4.93978	2.55677		14.5816	15.1157	9.71358
U content of 24-h urine (μg)
U exposure 0.4 mg/kg			U exposure 2.0 mg/kg			U exposure 80 μg/kg/d x5d
vehicle	400 μg/kg ML-SA1	800 μg/kg ML-SA1	vehicle	400 μg/kg ML-SA1	800 μg/kg ML-SA1	vehicle	400 μg/kg ML-SA1	800 μg/kg ML-SA1
0.341091	0.45441	0.576896	1.14717	1.49737	2.05703	0.29171	0.56871	0.40945
0.261759	0.468477	0.438575	0.71296	3.17625	1.98455	0.12113	0.38473	0.32749
0.303673	0.461983	0.930052	1.19688	3.47701	1.9465	0.28829	0.37262	0.52511
0.239653	0.515395	0.426394	1.15128	0.996387	1.4862	0.22932	0.71142	0.76213
0.266429	0.512461	0.563657	1.01263	1.38994	1.51793
0.246783	0.665553		0.465785	1.08598	2.69638

## Sheet: Figure 1d
NO. of KIM-1 positive PT/field
S1				S2				S3
Control	400 μg/kg ML-SA1	0.4 mg/kg U + Vehicle	0.4 mg/kg U + 400 μg/kg ML-SA1	Control	400 μg/kg ML-SA1	0.4 mg/kg U + Vehicle	0.4 mg/kg U + 400 μg/kg ML-SA1	Control	400 μg/kg ML-SA1	0.4 mg/kg U + Vehicle	0.4 mg/kg U + 400 μg/kg ML-SA1
12.35	3.24	39.59	29.19	6.07	3.66	42.1	32.07	5.6	0.89	45.36	31.5
19.25	8.96	28.06	32.08	13.14	7.4	32.6	30	18.68	7.82	29	25.1
12.25	5.74	37.5	17.44	9.5	6.34	35.94	21.8	11.56	5.2	35.82	16.59
9.86	10.8	36.06	22.4	9.27	9.67	35.13	31.21	9.93	10.91	38.48	27.375
0.31	2.54	37.06	23.69	0.85	1.04	35.27	27	0.1	3.7	34.4	28.9
3	8.32	38.125	28.75	7.92	7.8	42.3	28.25	1.16	8.16	36.6	21.46
S1
Control	400 μg/kg ML-SA1	2 mg/kg U+ Vehicle	2 mg/kg U + 400 μg/kg ML-SA1
12.35	3.24	37.9	29.0909
19.25	8.96	36.6	35.8333
12.25	5.74	45.5714	28.3333
9.86	10.8	39.5	27.5714
0.31	2.54	41.625	34.7857
3	8.32	47.6429	25.3846
S1				S2				S3
Control	400 μg/kg ML-SA1	80 μg/kg/d U ×5 d + Vehicle	80 μg/kg/d U ×5 d + 400 μg/kg ML-SA1	Control	400 μg/kg ML-SA1	80 μg/kg/d U ×5 d + Vehicle	80 μg/kg/d U ×5 d + 400 μg/kg ML-SA1	Control	400 μg/kg ML-SA1	80 μg/kg/d U ×5 d + Vehicle	80 μg/kg/d U ×5 d + 400 μg/kg ML-SA1
12.35	3.24	42.4	34.875	6.07	3.66	44.47	33	5.6	0.89	42.29	26.68
19.25	8.96	38.6	31.8125	13.14	7.4	41.78	24	18.68	7.82	44.49	28.53
12.25	5.74	50.1	31.95	9.5	6.34	49	32.25	11.56	5.2	58.78	36.31
9.86	10.8	51.83	29.7692	9.27	9.67	54.44	37.73	9.93	10.91	54.28	36.06
0.31	2.54			0.85	1.04			0.1	3.7
3	8.32			7.92	7.8			1.16	8.16

## Sheet: Figure 1e
CRE (μmol/L)
Control		U exposure 2.0 mg/kg
Vehicle	400 μg/kg ML-SA1	Vehicle	400 μg/kg ML-SA1
14.5	17.4	67.3	57.8
17.1	16.5	93.9	57.5
16.9	14.6	58	37.2
18	16.8	121.9	81.1
15.7	15.7	73.1	49.8
16	14	75.2	65.4
BUN (mmol/L)
Control		U exposure 2.0 mg/kg
Vehicle	400 μg/kg ML-SA1	Vehicle	400 μg/kg ML-SA1
9	9.46	26.05	20.55
9.03	10.11	35.55	21.56
8.49	9.53	26.29	17.72
9.55	8.75	40.07	22.79
7.8	10.28	25.68	18.95
8.92	8.59	22.09	22.88

## Sheet: Figure 1g
No. of injured PT/field
S1				S2				S3
Control	400 μg/kg ML-SA1	0.4 mg/kg U + Vehicle	0.4 mg/kg U + 400 μg/kg ML-SA1	Control	400 μg/kg ML-SA1	0.4 mg/kg U + Vehicle	0.4 mg/kg U + 400 μg/kg ML-SA1	Control	400 μg/kg ML-SA1	0.4 mg/kg U + Vehicle	0.4 mg/kg U + 400 μg/kg ML-SA1
0.1	0	0.571	0.15	0.25	0.1	1	0.105	0.1	0	0.9	0.35
0.375	0.274	0.929	0.375	0.058	0.308	0.571	0.188	0.25	0.23	0.85	0.4375
0.352	0.168	0.083	0.2	0.25	0	0.5	0.353	0.35	0.1	8.688	0.267
0.267	0.3	0.25	0.6	0.4	0.28	0.583	0.65	0.25	0	7	1.176
0.35	0.15	0.933	0.2	0.158	0.12	0.733	0.294	0.2	0.2	11.7	2.35
0.2	0.1	0.333	0.571	0.1875	0.3	0.333	0.412	0.157	0.34	3.7	3.31
S1				S2				S3
Control	400 μg/kg ML-SA1	2 mg/kg U+ Vehicle	2 mg/kg U + 400 μg/kg ML-SA1	Control	400 μg/kg ML-SA1	2 mg/kg U+ Vehicle	2 mg/kg U + 400 μg/kg ML-SA1	Control	400 μg/kg ML-SA1	2 mg/kg U+ Vehicle	2 mg/kg U + 400 μg/kg ML-SA1
0.1	0	3.6875	3.19048	0.25	0.1	13.94	11.65	0.1	0	37.47	32.5
0.375	0.274	3	3.09524	0.058	0.308	11.438	11.05	0.25	0.23	38.13	28.737
0.352	0.168	3.67	3.55	0.25	0	10.28	8.625	0.35	0.1	34.5	24
0.267	0.3	2.69	3.85	0.4	0.28	9.647	6.067	0.25	0	41.823	19.5625
0.35	0.15	8.0625	1.15	0.158	0.12	13.412	5.6875	0.2	0.2	36.947	20.357
0.2	0.1	7.82	0.95	0.1875	0.3	17.0625	5.3125	0.157	0.34	39.39	18.143
S1				S2				S3
Control	400 μg/kg ML-SA1	80 μg/kg/d U ×5 d + Vehicle	80 μg/kg/d U ×5 d + 400 μg/kg ML-SA1	Control	400 μg/kg ML-SA1	80 μg/kg/d U ×5 d + Vehicle	80 μg/kg/d U ×5 d + 400 μg/kg ML-SA1	Control	400 μg/kg ML-SA1	80 μg/kg/d U ×5 d + Vehicle	80 μg/kg/d U ×5 d + 400 μg/kg ML-SA1
0.1	0	0.25	0.471	0.25	0.1	0.4375	0.3125	0.1	0	1.5	0.929
0.375	0.274	0.4375	0.313	0.058	0.308	0.313	0.375	0.25	0.23	1.417	1.143
0.352	0.168	0.625	0.688	0.25	0	0.44	0.625	0.35	0.1	2.125	1.2
0.267	0.3	0.438	0.563	0.4	0.28	0.25	0.1875	0.25	0	2.375	1.4
0.35	0.15			0.158	0.12			0.2	0.2
0.2	0.1			0.1875	0.3			0.157	0.34

## Sheet: Figure 2b
No. of LAMP-1 positive PT/field
S1				S2				S3
Control	400 μg/kg ML-SA1	0.4 mg/kg U + Vehicle	0.4 mg/kg U + 400 μg/kg ML-SA1	Control	400 μg/kg ML-SA1	0.4 mg/kg U + Vehicle	0.4 mg/kg U + 400 μg/kg ML-SA1	Control	400 μg/kg ML-SA1	0.4 mg/kg U + Vehicle	0.4 mg/kg U + 400 μg/kg ML-SA1
14.875	24.59	21.095	25.64	13.81	25.29	23.118	22.89	10.14	22.82	23.33	23.92
15.625	25.87	19	24.19	15.31	24.07	19.42	21.41	11.69	25.56	18.5	24.87
14.36	23.76	22.29	22.16	14.7	26.08	18.92	24.67	14.93	25.68	19.545	23.69
18.875	24.65	18.8	24	14	22.17	21.57	23.72	13	26.08	20.4	23.84
11.5625	25.43	18.625	18.72	10.19	26.42	17.92	20.71	14.19	24.22	21	19.43
12.18	24.13	22.25	24.84	11.64	23.61	19.5	24.43	11.19	25.82	21.33	25.33
S1
Control	400 μg/kg ML-SA1	2 mg/kg U+ Vehicle	2 mg/kg U + 400 μg/kg ML-SA1
14.875	24.59	28	41.2
15.625	25.87	26.3636	39.6
14.36	23.76	27	39
18.875	24.65	20	36.8947
11.5625	25.43	24.7143	39.45
12.18	24.13	35.3846	43.95
S1				S2				S3
Control	400 μg/kg ML-SA1	80 μg/kg/d U ×5 d + Vehicle	80 μg/kg/d U ×5 d + 400 μg/kg ML-SA1	Control	400 μg/kg ML-SA1	80 μg/kg/d U ×5 d + Vehicle	80 μg/kg/d U ×5 d + 400 μg/kg ML-SA1	Control	400 μg/kg ML-SA1	80 μg/kg/d U ×5 d + Vehicle	80 μg/kg/d U ×5 d + 400 μg/kg ML-SA1
14.875	22.82	19.7	18.83	13.81	25.29	16.67	17.17	10.14	22.82	17.56	20.6
15.625	25.56	21.52	24.21	15.31	24.07	20.89	25.87	11.69	25.56	24.33	26.88
14.36	25.68	24.14	23.64	14.7	26.08	24	22.64	14.93	25.68	20.44	27.09
18.875	26.08	25.76	30.16	14	22.17	25.47	27.21	13	26.08	27.68	31.9
11.5625	24.22	20.1	27.4	10.19	26.42	20.4	24.4	14.19	24.22	22.4	25.4
12.18	25.82	22.5	24	11.64	23.61	20.6	23	11.19	25.82	20.8	27
11.5	25.3	22.2	27.2	13.3	21.5	18.6	25.2	14.7	22.8	18.6	24.4
15.2	24.2			15.6	25.2			16.6	20
13	26.7			14.4	23.3			16	24.5
No. of TRPML1 positive PT/field
S1				S2				S3
Control	400 μg/kg ML-SA1	0.4 mg/kg U + Vehicle	0.4 mg/kg U + 400 μg/kg ML-SA1	Control	400 μg/kg ML-SA1	0.4 mg/kg U + Vehicle	0.4 mg/kg U + 400 μg/kg ML-SA1	Control	400 μg/kg ML-SA1	0.4 mg/kg U + Vehicle	0.4 mg/kg U + 400 μg/kg ML-SA1
5.6094	13.2268	9.28262	10.4249	6.63917	10.0382	9.37937	10.0871	5.88887	16.4052	8.91975	10.1546
8.793	11.3012	7.89363	10.2761	8.4516	12.3667	7.60013	10.8823	7.45217	9.65471	8.54337	11.0262
9.6168	10.746	10.3607	10.9201	8.74917	8.21575	9.48875	10.4367	8.10975	8.59557	9.30862	10.6911
7.417	12.2998	10.0999	10.747	8.40083	13.3112	9.5245	12.075	8.66325	11.6527	9.8	12.8063
6.54329	10.9076	8.09463	9.70825	5.82357	11.0862	8.45675	10.0064	5.87788	10.438	8.63813	10.7934
5.0782	11.146	9.7945	12.4328	6.6086	11.4533	9.83737	12.6346	5.173	11.6783	10.1481	11.8955
S1
Control	400 μg/kg ML-SA1	2 mg/kg U+ Vehicle	2 mg/kg U + 400 μg/kg ML-SA1
5.6094	13.2268	9.82625	14.1351
8.793	11.3012	11.5309	10.8368
9.6168	10.746	9.21825	9.9725
7.417	12.2998	8.40471	11.9786
6.54329	10.9076	8.48525	11.104
5.0782	11.146	9.74014	14.4413
S1				S2				S3
Control	400 μg/kg ML-SA1	80 μg/kg/d U ×5 d + Vehicle	80 μg/kg/d U ×5 d + 400 μg/kg ML-SA1	Control	400 μg/kg ML-SA1	80 μg/kg/d U ×5 d + Vehicle	80 μg/kg/d U ×5 d + 400 μg/kg ML-SA1	Control	400 μg/kg ML-SA1	80 μg/kg/d U ×5 d + Vehicle	80 μg/kg/d U ×5 d + 400 μg/kg ML-SA1
5.6094	13.2268	9.90563	13.8516	6.63917	10.0382	9.87462	10.6426	5.88887	16.4052	9.27962	10.9615
8.793	11.3012	9.94438	11.5765	8.4516	12.3667	7.75312	10.3957	7.45217	9.65471	9.3455	10.1245
9.6168	10.746	10.9672	11.0409	8.74917	8.21575	10.1574	11.6774	8.10975	8.59557	10.0783	10.6849
7.417	12.2998	9.22963	8.871	8.40083	13.3112	9.0625	8.71412	8.66325	11.6527	8.821	11.65
6.54329	10.9076	10.63	13.33	5.82357	11.0862	9.97	12.83	5.87788	10.438	7.7	11.76
5.0782	11.146	8.81	11.2	6.6086	11.4533	8.38	11.09	5.173	11.6783	8.62	11.23
6.36	12.99	9.92	12.6	5.62	11.76	10.92	11.7	6.05	14.67	10.82	12.82
6.59	14.05			5.85	12.78			6.46	11.23
8.5	13.31			8.22	12.87			8.36	11.94

## Sheet: Figure 3b
Intensity of Galectin-1 positive PT/field (folds of control)
S1				S2				S3
Control	400 μg/kg ML-SA1	0.4 mg/kg U + Vehicle	0.4 mg/kg U + 400 μg/kg ML-SA1	Control	400 μg/kg ML-SA1	0.4 mg/kg U + Vehicle	0.4 mg/kg U + 400 μg/kg ML-SA1	Control	400 μg/kg ML-SA1	0.4 mg/kg U + Vehicle	0.4 mg/kg U + 400 μg/kg ML-SA1
1.08541	1.76058	5.95732	6.53523	1.15278	1.23709	5.75302	4.86451	1.15664	1.30299	18.6042	14.1925
2.51779	1.25057	6.00506	4.36399	1.73222	0.65213	7.2952	3.77218	1.25935	0.710379	16.5134	14.2897
0.227565	0.490229	4.70926	4.8752	0.225186	0.498549	4.7051	4.13174	0.359699	0.980374	14.9741	14.4616
0.256818	0.355713	4.45298	5.88649	0.259512	1.22325	5.90611	4.35163	0.474806	0.443517	15.2638	12.2882
1.57498	0.405347	5.01132	4.39698	1.54454	1.09498	8.02702	4.85959	2.12335	1.53101	18.3553	13.4868
0.337433	1.73756	5.63022	3.42428	1.08576	1.29413	7.42514	4.17078	0.626154	1.03174	20.1492	13.6367
S1
Control	400 μg/kg ML-SA1	2 mg/kg U+ Vehicle	2 mg/kg U + 400 μg/kg ML-SA1
1.08541	1.76058	6.09518	5.5313
2.51779	1.25057	7.64391	5.87847
0.227565	0.490229	7.01147	5.48957
0.256818	0.355713	6.76463	5.63149
1.57498	0.405347	7.38995	4.69925
0.337433	1.73756	8.56724	5.90428
S1				S2				S3
Control	400 μg/kg ML-SA1	80 μg/kg/d U ×5 d + Vehicle	80 μg/kg/d U ×5 d + 400 μg/kg ML-SA1	Control	400 μg/kg ML-SA1	80 μg/kg/d U ×5 d + Vehicle	80 μg/kg/d U ×5 d + 400 μg/kg ML-SA1	Control	400 μg/kg ML-SA1	80 μg/kg/d U ×5 d + Vehicle	80 μg/kg/d U ×5 d + 400 μg/kg ML-SA1
1.08541	1.76058	5.70097	3.75368	1.15278	1.23709	8.1619	6.17583	1.15664	1.30299	18.3141	15.3434
2.51779	1.25057	5.49628	2.93495	1.73222	0.65213	6.00786	5.13464	1.25935	0.710379	21.4217	14.9592
0.227565	0.490229	4.33271	5.29481	0.225186	0.498549	7.90037	6.01834	0.359699	0.980374	19.1046	14.2448
0.256818	0.355713	4.68479	5.31268	0.259512	1.22325	5.06981	5.57746	0.474806	0.443517	18.3172	15.4931
1.57498	0.405347			1.54454	1.09498			2.12335	1.53101
0.337433	1.73756			1.08576	1.29413			0.626154	1.03174

## Sheet: Figure 3d
No. of TUNEL positive cell/field
S3
Control	400 μg/kg ML-SA1	0.4 mg/kg U + Vehicle	0.4 mg/kg U + 400 μg/kg ML-SA1
0.6	0.333333	33.91	4.64
1.96	0	14.68	9.4
2.56	0.166667	24.24	9.75
1.043	0.166667	36.42	7.28
1.4	0.8	40.74	11.65
1.84	0	27.5	11.16
FI of TUNEL positive cell/field
S3
Control	400 μg/kg ML-SA1	2 mg/kg U+ Vehicle	2 mg/kg U + 400 μg/kg ML-SA1
0.015	0.000167	10.883	4.6879
0.045	0	13.7695	4.8236
0.061	6.3583e-05	7.8683	3.11
0.012	0.000333	11.1092	2.6046
0.009	0.0008	8.3603	2.6322
0.016	0.0013	7.2787	3.0628
No. of TUNEL positive cell/field
S3
Control	400 μg/kg ML-SA1	80 μg/kg/d U ×5 d + Vehicle	80 μg/kg/d U ×5 d + 400 μg/kg ML-SA1
0.6	0.333333	28.875	16.86
1.96	0	19.81	17.22
2.56	0.166667	18.48	11.04
1.043	0.166667	38.5	10.17
1.4	0.8
1.84	0

## Sheet: Figure 4c
Extracellular β-hex content (ng/104 cells)
Control
Vehicle	ML-SA1	Vacuolin-1	ML-SA1 + Vacuolin-1
4.77069	12.8391	1.74687	2.21023
5.97478	15.1392	1.66501	2.13262
6.1341	14.4453	1.61408	2.24275
50 μM
Vehicle	ML-SA1	Vacuolin-1	ML-SA1 + Vacuolin-1
5.53052	15.5061	1.63367	2.86183
6.72925	15.1196	1.64597	2.55361
5.92235	13.0714	1.70986	2.2437
100 μM
Vehicle	ML-SA1	Vacuolin-1	ML-SA1 + Vacuolin-1
7.45139	17.9073	2.62315	3.83657
7.59702	16.9194	2.56056	3.04558
8.2744	15.7019	2.57493	3.45884
600 μM
Vehicle	ML-SA1	Vacuolin-1	ML-SA1 + Vacuolin-1
8.68392	22.8082	3.4631	3.82183
9.24953	27.4777	3.02661	4.72249
11.3288	22.2264	3.76017	4.78761

## Sheet: Figure 4d
Intracellural U content (ng/104 cells)
50 μM
Vehicle	ML-SA1	Vacuolin-1	ML-SA1 + Vacuolin-1
10.2006	5.15012	20.2125	27.8719
11.3484	3.81422	23.9781	28.1617
9.86152	4.29536	25.3258	20.0777
100 μM
Vehicle	ML-SA1	Vacuolin-1	ML-SA1 + Vacuolin-1
117.663	83.8459	232.828	247.373
115.636	76.0809	221.17	193.253
127.526	79.1461	215.728	231.595
600 μM
Vehicle	ML-SA1	Vacuolin-1	ML-SA1 + Vacuolin-1
1436.35	1083.41	1981.39	1980.47
1372.14	1104.52	2027.46	2051.49
1378.51	1301.22	1889.92	2045.85
Extracellural U content (ng/104 cells)
50 μM
Vehicle	ML-SA1	Vacuolin-1	ML-SA1 + Vacuolin-1
23.4257	26.7245	11.7224	11.1967
24.4737	32.3692	10.043	10.9221
18.6118	32.5114	13.5149	9.96381
100 μM
Vehicle	ML-SA1	Vacuolin-1	ML-SA1 + Vacuolin-1
96.3858	175.375	82.104	68.3353
102.023	175.466	84.7701	73.0962
106.739	163.911	83.462	71.4486
600 μM
Vehicle	ML-SA1	Vacuolin-1	ML-SA1 + Vacuolin-1
1033.62	2179.84	776.676	836.497
970.689	2303.28	717.035	750.778
1035.93	2446.96	796.016	797.512

## Sheet: Figure 5d
Manders’ coefficient
(Galectin-3 colocalization with LAMP-1)
Control
Vehicle	ML-SA1	Vacuolin-1	ML-SA1 + Vacuolin-1
0.0265	0.0191	0.0281	0.0236
0.0214	0.0143	0.0174	0.0182
0.0196	0.0209	0.0263	0.021
100 μM
Vehicle	ML-SA1	Vacuolin-1	ML-SA1 + Vacuolin-1
0.0477	0.0381	0.0583	0.0572
0.0454	0.027	0.0543	0.0526
0.0422	0.0265	0.0608	0.055
600 μM
Vehicle	ML-SA1	Vacuolin-1	ML-SA1 + Vacuolin-1
0.0806	0.0649	0.1084	0.0931
0.0804	0.0603	0.0953	0.0933
0.0836	0.0611	0.1104	0.1071

[truncated: 44 more sheets: Figure 5e, Figure 5f, Figure 6a, Figure 6b, Figure 6c, Figure 6d, Figure 6f, Figure 6g, Figure 6h, Figure 6i, Figure 6j, Figure 6k, Figure 6l, Figure 7a, Figure 7b, Figure 7c, Figure 7d, Figure 7e, Figure 7f, Figure 8 …]
